# Supplementary material for: Air-liquid interface culture promotes maturation and allows environmental exposure of pluripotent stem cell–derived alveolar epithelium
Source: JCI Insight. 2022 Mar 22;7(6):e155589. doi: 10.1172/jci.insight.155589 (PMC8986076; doi:10.1172/jci.insight.155589)
Supplement: Supplemental tables 1-4 [file jciinsight-7-155589-s273.xlsx]

## Sheet: Table 1 CIBERSORT signatures 
NAME	FIBROBLAST	AT2
A1BG	386.192	1
A1BG.AS1	80.8227	1
ABCA1	552.11	43.627
ABCA3	1	1472.18
ABCA7	1	276.656
ABCC4	1180.94	238.964
ABHD17C	1	301.406
ABLIM1	49.4402	1084.99
AC007405.6	1	421.244
AC009133.12	1	621.1
AC013461.1	743.062	105.441
AC079630.4	1	192.767
ACSL1	240.394	2638.71
ACSL5	1	349.246
ACSS2	248.356	1127.31
ACSS3	1	660.354
ACTA2	858.539	1
ACTG2	709.794	1
ACTN1	1914.95	226.36
ADAMTS1	1034.32	1
ADGRA3	408.849	1
ADGRF5	1	1029.31
ADIRF	1	269.5
ADM	430.798	1
AGPAT2	187.251	3372.37
AGR2	1	7438.96
AGR3	1	720.733
AHCYL2	81.5997	651.24
AHNAK	912.398	128.276
AIM1	1	350.611
AK5	518.995	1
AKAP12	692.981	1
AKR1C1	465.305	2663.3
AKR1C2	67.2067	3062.44
ALDH3A2	63.878	1485.22
ALDH6A1	67.2067	535.589
ALPL	1	1180.94
ANK3	1	530.284
ANKRD29	1	242.131
ANTXR1	629.316	70.3539
ANXA3	1	664.834
ANXA6	654.415	100.159
AP1M2	1	484.55
APOC1	41.5523	344.508
APOE	2950.91	146.314
APOL6	1	253
AQP3	1	1755.33
AQP4	1	349.246
ARFGEF3	1	510.008
ARPC1B	884.778	3786.67
ASS1	1	539.436
ATAD3C	1	295.352
ATP11A	87.1833	1437.69
ATP1A1	284.448	1415.08
ATP1B1	292.891	4094.88
ATP2B1	2997.82	134.589
AZGP1	1	928.909
BASP1	1044.1	1
BATF	1	291.752
BCL2L1	141.034	845.673
BDKRB2	383.775	1
BDNF	1169.26	1
BEX2	1	206.432
BMP4	803.271	173.826
BSPRY	1	522.197
C12orf49	192.767	934.328
C12orf75	621.1	1
C16orf89	62.9787	288.947
C1orf116	1	512.849
C1orf54	322.183	1
C2	1	858.539
C3	1	1495.48
C5orf38	87.1833	759.806
C8orf4	185.425	1631.22
CADPS2	1	401.392
CALD1	10117.9	1092.78
CAMK2N1	631.135	1
CAPN8	1	431.879
CCDC57	71.5702	489.883
CCDC85B	916.975	85.7527
CCL20	1	555.376
CCND2	128.276	1049.3
CD109	624.235	1
CD24	1	1142.44
CD248	737.662	1
CD36	1	484.55
CD47	281.371	1609.06
CD74	1	2510.17
CD82	480.768	1
CD9	522.197	6550.2
CD99	1833.69	340.657
CDH1	1	748.053
CDH11	315.75	1
CDK2AP2	195.571	1201.26
CDK6	347.288	1
CDKN1C	580.287	63.878
CDKN2A	522.197	1
CDS1	1	335.418
CEACAM6	1	3690.17
CEBPA	1	304.056
CELF2	146.314	1006.56
CFI	1	499.257
CFLAR	211.615	1021.4
CHI3L1	1	657.255
CHMP4C	1	320.341
CHN1	2307.76	1
CHST2	276.656	1
CIT	1	189.269
CLDN1	1	405.337
CLDN3	1	416.271
CLDN4	1	1214
CLDN7	1	1848.66
CLEC11A	410.409	1
CLMP	900.545	1
CLU	528.51	1
CMTM8	1	296.522
COBLL1	73.1752	580.287
COL12A1	1956.61	1
COL18A1	858.539	1
COL1A1	15697.2	304.056
COL1A2	11248.2	87.1833
COL27A1	388.475	2571.99
COL3A1	18527.7	202.753
COL4A1	3206.66	1
COL4A2	2822.67	1
COL4A5	469.576	58.9815
COL5A1	589.095	1
COL5A2	3690.17	1
COL6A1	1495.48	1
COL6A2	2258.33	1
COL6A3	12314.2	155.244
COL8A1	830.68	46.2164
CORO1C	468.025	73.1752
COTL1	966.022	1
COX17	220.448	1034.32
COX7A1	391.59	1
CPM	1	833.81
CPNE1	759.806	117.819
CRB3	1	646.206
CRISPLD2	438.717	1
CRNDE	1	1287.34
CSF3R	1	569.78
CSRP2	339.025	1
CTHRC1	1109.4	1
CTSB	2638.71	618.041
CTSH	136.075	8710
CTSS	1	533.014
CXCL14	1	380.263
CXCL16	1	350.611
CXCL17	1	5396.72
CXCL2	269.5	2162.9
CXCL8	232.675	2097.71
CYB5A	312.925	7809.33
CYGB	323.702	1
CYP1B1	1	357.313
CYSTM1	312.925	2663.3
DBN1	743.062	141.034
DCN	2864.66	360.566
DDAH1	63.878	619.329
DDIT3	183.424	1495.48
DDR2	765.72	1
DGKD	85.7527	555.376
DHCR24	230.202	1935.48
DIRC2	395.285	1
DKK3	1040.17	1
DMBT1	1	213.732
DMKN	1	1238.27
DOCK4	315.75	1
DRAM1	192.767	1541.77
DSE	424.696	1
DSEL	900.545	102.886
DSP	1	468.025
DST	3330.62	272.359
DUOX1	1	679.329
DUOXA1	1	534.544
DUSP23	90.7265	2485.67
ECM1	571.734	44.7197
EDEM1	155.244	959.924
EDN1	1	179.973
EDNRA	1142.44	1
EFEMP2	578.264	1
EFNA1	1	571.734
EGR1	609.85	1
EHD2	539.436	92.6737
EHF	1	507.294
ELF3	1	1817.87
EMILIN1	1001.34	1
EMP1	761.809	95.2518
EMP2	92.6737	1029.31
EMP3	3107.89	403.648
ENAH	3655.23	699.996
ENG	430.798	1
EPB41	47.6319	380.263
EPB41L2	811.841	1
EPCAM	1	2041.98
EPDR1	1	364.396
EPS8L2	1	292.891
ERBB3	1	462.643
EREG	480.768	78.0817
ERRFI1	107.085	811.841
ESRP1	1	505.21
EVA1B	629.316	73.1752
EYA4	374.066	1
EZR	146.314	1731.22
F11R	1	286.432
F2R	344.508	1
FAM101B	309.767	1
FAM127A	1578.01	162.828
FAM155A	326.911	1
FAM171B	306.211	1
FAM177A1	502.309	2535.85
FAM198B	150.596	861.536
FAM20A	1	224.05
FAM20C	362.332	1
FAM3B	1	220.448
FAM83H	1	487.41
FAM84B	1	434.91
FAP	940.174	1
FASN	695.411	6898.83
FAT1	1445.57	232.675
FBLIM1	326.911	1
FBLN1	510.008	1
FBN1	514.813	1
FBP1	1	445.896
FBXO32	1703.77	211.615
FCHO2	122.985	748.053
FENDRR	1260.82	1
FERMT2	880.924	101.374
FGF7	625.97	1
FGGY	61.5015	664.834
FGL1	1	173.826
FHL2	288.947	1
FKBP10	1287.34	1
FLNA	4199.27	884.778
FLRT2	301.406	1
FMO5	1	199.231
FN1	20875.3	544.89
FOLR1	1	329.263
FOXA1	1	578.264
FOXA2	1	469.576
FOXF1	1238.27	1
FOXF2	388.475	1
FOXN3	593.744	47.6319
FRMD6	457.601	1
FRMD6.AS1	68.5496	1
FRZB	1109.4	1
FSCN1	816.708	1
FST	559.687	1
FSTL1	884.778	1
FXYD3	1	979.762
GALNT5	462.643	1
GAS6	287.523	1
GCHFR	43.627	471.675
GCLM	228.099	1180.94
GCNT2	1	625.97
GKN2	1	173.826
GLIPR1	2026.29	1
GLUL	287.523	1374.45
GNAI1	1196.19	286.432
GNG11	2571.99	128.276
GOLT1A	1	310.849
GPAM	43.627	412.305
GPR160	1	1380.76
GPRC5A	71.5702	1011.72
GPRC5C	1	173.826
GPX3	1	158.548
GPX8	430.798	1
GREM1	321.061	1
GRK5	342.885	1
GSTM3	657.255	112.974
GSTT2B	49.4402	386.192
GUCY1A3	1	596.454
GULP1	195.571	1578.01
GYPC	583.929	1
HGF	596.454	1
HHIP	1	723.202
HHIP.AS1	1	580.287
HKDC1	1	552.11
HMGB3	238.964	3107.89
HMGN3	858.539	3933.02
HOOK1	1	183.424
HOOK2	146.314	796.632
HOPX	107.085	15057
HOXA5	315.75	1
HOXB5	286.432	1
HOXB6	332.927	1
HOXB7	272.359	1
HP	1	440.531
HS2ST1	429.246	53.4556
HSBP1L1	255.78	1120.42
HTRA1	1229.06	1
ICA1	1	264.267
ICAM1	51.5973	979.762
IFI16	536.938	88.4931
IFI27	1	278.771
IGF2BP3	292.891	1
IGFBP3	1390.05	1
IGFBP4	2428.5	505.21
IGFBP5	8710	38.4598
IGFBP7	1781.34	1
IKBIP	555.376	77.1332
IMPA2	165.717	759.806
INADL	1	533.014
IRS1	1176.7	89.5246
IRX2	48.6132	1109.4
IRX3	1	642.855
IRX5	1	323.702
ISG20	1	536.938
ITGA1	1101.76	1
ITGA2	1400	85.7527
ITGA5	433.707	1
ITGB1	5160.65	979.762
ITGB6	1	779.854
ITM2C	563.236	50.882
ITPR3	1	841.325
JADE1	468.025	50.882
KCNJ15	1	510.008
KCNQ3	1	329.263
KIAA0101	414.035	1
KIAA1462	349.246	1
KIAA1522	39.1882	679.329
KIF21A	1	528.51
KIF22	67.2067	473.662
KIT	339.025	1
KLF5	1	789.483
KRT18	189.269	5396.72
KRT19	1	6121.4
KRT7	1	4271.74
KRT8	201.396	4710.16
KRTCAP3	1	707.124
LAD1	1	263.136
LAMA2	408.849	1
LAMA4	852.831	1
LAMB1	1424.27	1
LAMB3	1	445.896
LAMC1	1011.72	95.2518
LAMP3	1	621.1
LARP6	642.855	1
LEF1	453.53	1
LGALS1	33115.1	1645.24
LGALSL	1	431.879
LGMN	77.1332	1609.06
LHFP	351.854	1
LHFPL2	564.798	100.159
LIMA1	1617.01	378.357
LIMCH1	53.4556	675.035
LIPH	1	372.718
LITAF	2162.9	526.286
LLGL2	1	765.72
LMO3	1	1833.69
LMO7	190.848	1136.47
LOX	751.966	1
LPAR1	544.89	1
LPCAT1	101.374	3206.66
LPIN1	224.05	1292.79
LRP1	765.72	1
LRRC17	288.947	1
LRRK2	1	4422.68
LSAMP	922.571	1
LTBP1	1617.01	1
LUM	1339.76	62.9787
LXN	403.648	1
LYN	1	619.329
MACC1	1	443.204
MACROD2	1	1029.31
MAGED2	979.762	230.202
MAL2	1	2450.27
MALL	1	861.536
MAML2	526.286	97.6868
MAN1A1	1437.69	165.717
MAOA	134.589	2663.3
MAP1A	798.881	1
MAP1B	1731.22	1
MAP2	1	561.733
MAP7	1	182.115
MAPK13	1	796.632
MARCKS	2398.24	1
MBIP	162.828	884.778
MCAM	394.318	1
MCC	512.849	1
MDK	1161.41	92.6737
MEG3	1161.41	1
MEGF9	122.985	1001.34
MFAP4	2041.98	1
MFGE8	1021.4	113.851
MFSD2A	1	1219.16
MID1IP1	162.828	1120.42
MLLT11	491.989	1
MLPH	192.767	1095.93
MMD	2822.67	1
MME	679.329	1
MMP14	1817.87	1
MMP2	3933.02	1
MPP7	1	736.151
MPZL2	1	533.014
MRC2	576.038	1
MSMO1	469.576	3157.55
MT1X	8136.54	689.183
MT2A	37466.8	2041.98
MTUS1	117.819	2162.9
MUC1	1	2510.17
MXRA8	1077.34	1
MYADM	1152.07	298.121
MYH10	462.643	75.9699
MYH14	1	461.087
MYL9	2237.8	148.035
MYLK	5022.63	1
MYO1D	1	288.947
MYO5C	1	505.21
MYOCD	539.436	1
NAPSA	1	6376.24
NBL1	1101.76	1
NCOA7	113.851	830.68
NEBL	1	259.859
NEDD4L	134.589	1201.26
NEDD9	1	1180.94
NEK1	433.707	73.1752
NFIB	1	367.081
NID1	339.025	1
NOXO1	1	254.294
NPNT	1	391.59
NPR3	403.648	1
NR0B2	1	283.682
NR2F1	3595.53	1
NR2F1.AS1	287.523	1
NR2F2	1071.83	264.267
NR2F2.AS1	41.5523	1
NR4A2	564.798	1
NREP	563.236	56.5008
NRG1	959.924	1
NRP2	499.257	58.9815
NT5DC2	686.036	111.419
NUDT16	157.11	1507.97
OCIAD2	190.848	2428.5
OCLN	1	557.808
ODC1	224.05	1272.75
P3H1	505.21	117.819
P4HA2	518.995	81.5997
P4HA3	357.313	1
PAG1	731.359	58.9815
PALLD	1833.69	512.849
PAPPA	2535.85	1
PARD6B	55.1212	395.285
PARM1	1	712.95
PARP14	185.425	880.924
PCBD1	255.78	1424.27
PCDH18	675.035	1
PCDH7	259.859	1
PCOLCE	1292.79	1
PCP4L1	1	199.231
PDE5A	347.288	1
PDGFRA	1467.7	1
PDK4	1339.76	1
PDLIM2	692.981	187.251
PDLIM7	1095.93	160.984
PDPN	540.679	1
PDZRN3	434.91	1
PEBP4	1	248.356
PEG10	182.115	789.483
PFKFB2	40.5717	355.53
PGC	1	9557.38
PGRMC2	986.763	176.317
PHLDA1	4422.68	457.601
PHLDA2	596.454	2907.01
PIGR	1	5644.21
PIM3	266.582	1279.82
PKIB	1	830.68
PLA2G16	206.432	1241.52
PLA2G1B	1	784.37
PLAGL1	890.444	111.419
PLAT	323.702	1
PLAU	993.699	1
PLCB1	489.883	1
PLEKHO1	796.632	1
PLK2	1120.42	64.5341
PLLP	1	230.202
PLPP1	1541.77	72.2558
PLPP3	728.121	42.4266
PLPPR4	2428.5	1
PLS1	1	202.753
PLTP	367.081	1
PLXDC2	499.257	1
PMP22	298.121	1
POSTN	1127.31	1
PPP1R13B	1	457.601
PPP1R14A	254.294	1
PPP1R9A	1	289.662
PRCP	438.717	1
PRDM1	358.452	1
PRICKLE2	368.807	1
PRICKLE2.AS1	113.851	1
PRKCZ	1	399.499
PRR15L	1	563.236
PRR16	383.775	1
PRRG4	1	315.75
PRRX1	264.267	1
PRRX2	403.648	1
PRSS23	621.1	42.4266
PRSS8	1	543.033
PRUNE2	743.062	119.248
PTEN	2638.71	648.388
PTGDS	703.819	1
PTGER2	321.061	1
PTGS1	3849.63	55.1212
PTGS2	870.349	1
PTN	699.996	1
PTP4A1	459.031	2307.76
PTPN4	111.419	751.966
PTPRE	56.5008	480.768
PXMP4	36.4277	298.121
RAB11FIP1	167.495	1066.79
RAB17	1	310.849
RAB25	1	1071.83
RAB27A	185.425	993.699
RAB27B	84.3114	1152.07
RAP1GAP	1	309.767
RARRES3	1	922.571
RASD1	1	548.257
RASGRF1	1	309.767
RASSF8	1066.79	72.2558
RASSF8.AS1	242.131	1
RBM47	1	986.763
RBP1	259.859	1
RGCC	852.831	1
RGS16	1	254.294
RHOB	211.615	1578.01
RHOBTB2	46.2164	993.699
RHOD	1	516.477
RHOF	1	427.024
RNASE1	1	15697.2
RND3	2571.99	192.767
ROBO1	355.53	1
ROS1	1	654.415
RPL22L1	852.831	3734.87
RRAGD	1	596.454
RSRC1	583.929	82.4011
S100A14	1	4573.54
S100A9	1	1187.64
S100P	1	480.768
SACS	631.135	1
SAMD11	374.066	1
SAT1	1591.71	13529.8
SCEL	1	774.804
SCGB3A1	244.819	37466.8
SCGB3A2	1	323.702
SCNN1A	1	1214
SDC1	115.599	1400
SDC2	1485.22	80.8227
SDC4	176.317	841.325
SDR16C5	1	728.121
SEC11C	226.36	2097.71
SELM	3372.37	362.332
SEMA3A	770.033	1
SEMA5A	624.235	1
SEPP1	119.248	3157.55
SEPW1	904.73	5022.63
SERPINA1	1	6898.83
SERPINB1	213.732	1731.22
SERPINE2	535.589	1
SERPINF2	1	353.28
SERPINH1	1666.97	312.925
SFN	1	3690.17
SFTA1P	1	298.121
SFTA2	1	4422.68
SFTA3	1	2056.64
SFTPA1	1	8994.22
SFTPA2	1	10117.9
SFTPC	232.675	49440.9
SFTPD	1	1374.45
SGCB	505.21	141.034
SGIP1	491.989	1
SGMS2	1	332.927
SGPP2	1	522.197
SH3PXD2B	557.808	1
SH3YL1	150.596	1591.71
SHMT1	1	349.246
SHOX2	216.432	1
SHTN1	101.374	578.264
SLC16A6	826.579	1
SLC22A31	1	1817.87
SLC23A2	457.601	50.882
SLC34A2	1	7438.96
SLC44A4	1	254.294
SLC4A4	679.329	1
SLC6A14	1	682.524
SLCO4C1	1	826.579
SLITRK6	469.576	1
SLPI	1	2362.44
SMCO4	1	698.383
SMIM22	1	770.033
SMIM3	865.59	41.5523
SNAI2	403.648	1
SNCA	660.354	1
SNHG15	95.2518	743.062
SNHG7	539.436	3062.44
SNX25	105.441	544.89
SOD2	581.781	2696.34
SOX11	403.648	1
SPARC	3849.63	1
SPINK1	1	1084.99
SPINK5	1	1006.56
SPINT1	1	692.981
SPINT2	1	1703.77
SPON2	6550.2	41.5523
SPRY1	412.305	40.5717
SRGAP1	557.808	1
ST14	1	281.371
ST3GAL5	272.359	1196.19
STARD10	165.717	934.328
STC1	934.328	1
STK26	1	358.452
STMN1	1054.12	115.599
STXBP6	345.495	1
SV2A	416.271	1
SVIL	2177.72	438.717
SYNE4	1	196.541
SYNGR2	73.1752	699.996
SYT1	312.925	1
SYTL2	1229.06	6.18362
TACC1	1049.3	228.099
TACC2	89.5246	2571.99
TACSTD2	1	443.204
TBX2	638.768	1
TBX2.AS1	149.03	1
TBX3	2730.55	1
TBX5	364.396	1
TBX5.AS1	255.78	1
TC2N	1	621.1
TCAF1	820.832	194.038
TCEAL7	291.752	1
TCF12	1559.13	286.432
TCF4	2122.59	1
TENM3	300.168	1
TFCP2L1	1	326.911
TFPI2	648.388	1
TGFB1I1	1044.1	1
TGFBI	9557.38	416.271
TIMP1	7084.58	112.974
TIMP2	2780.78	1
TMC5	1	723.202
TMC6	1	383.775
TMEM125	1	580.287
TMEM132A	401.392	1
TMEM158	723.202	1
TMEM163	1	300.168
TMEM45B	1	414.035
TNC	1260.82	1
TNFAIP6	308.22	1
TNFRSF10D	374.066	34.9072
TNFRSF11B	401.392	1
TNFRSF12A	216.432	1196.19
TNFRSF19	731.359	1
TNIK	50.882	559.687
TPD52	1	712.95
TPM2	7084.58	1
TRIB3	124.778	654.415
TRIM2	148.035	1040.17
TRPA1	1781.34	1
TRPS1	357.313	1
TSPAN13	92.6737	916.975
TSTD1	1	1272.75
TTC19	330.807	1914.95
TTN	1	1127.31
TTN.AS1	81.5997	1
TTYH3	540.679	81.5997
TUBA1A	6121.4	615.845
TUBA4A	100.159	468.025
TUSC3	418.781	1
TWIST1	629.316	1
TYMP	50.882	664.834
UCHL1	1888.77	124.778
UCP2	41.5523	589.095
UTRN	173.826	870.349
VAMP8	1	2307.76
VCAN	4271.74	1
VEPH1	1	132.008
VIM	49440.9	1781.34
VKORC1	949.93	119.248
VWA1	70.3539	606.12
WFDC1	698.383	1
WFDC2	1	3933.02
WNT5A	3372.37	1
XBP1	358.452	1800.3
ZCCHC24	471.675	56.5008
ZEB1	664.834	1
ZEB1.AS1	66.191	1
ZNF385B	1	660.354
ZNF503	1241.52	264.267
ZNF503.AS2	77.1332	1
ZNRF3	770.033	141.034

## Sheet: Table 2 CIBERSORT weights
Sample Group	Replicate	FIBROBLAST	AT2
Pediatric cultured AT2, with MRC5	1	0	1
	2	0	1
	3	0	1
Adult cultured AT2, with MRC5	1	0.087093	0.912907
	2	0.0656732	0.934327
	3	0.0438514	0.956149
iAT2 3D	1	0.00829701	0.991703
	2	0.00232358	0.997676
	3	0.00657791	0.993422
iAT2 ALI	1	0	1
	2	0	1
	3	0	1

## Sheet: Table 3 Pearson corr coeff
	Day 0 1	Day 0 2	Day 0 3	Early HFL 1	Early HFL 2	Early HFL 3	Late HFL 1	Late HFL 2	Late HFL 3	iAT2 3D 1	iAT2 3D 2	iAT2 3D 3	iAT2 ALI 1	iAT2 ALI 2	iAT2 ALI 3	Pediatric Cultured AT2 1	Pediatric Cultured AT2 2	Pediatric Cultured AT2 3	Adult Cultured AT2 1	Adult Cultured AT2 2	Adult Cultured AT2 3	Adult Sorted AT2 1	Adult Sorted AT2 2	Adult Sorted AT2 3
Day 0 1	1	0.998953	0.999661	0.348166	0.538647	0.521526	0.630817	0.663604	0.635972	0.588832	0.560885	0.545246	0.328326	0.281331	0.274458	0.0854471	0.078826	0.0854923	0.0821563	0.0480486	0.0422045	0.443284	0.0940647	0.396212
Day 0 2	0.998953	1	0.998444	0.355948	0.541697	0.52417	0.626069	0.65841	0.631258	0.594268	0.565654	0.550224	0.328816	0.281533	0.2747	0.0833695	0.0766151	0.0833201	0.0801571	0.0462845	0.04028	0.43587	0.0915078	0.389042
Day 0 3	0.999661	0.998444	1	0.338847	0.534607	0.51739	0.630898	0.66396	0.635934	0.579222	0.549992	0.534894	0.325531	0.278289	0.271349	0.0858754	0.079418	0.0859914	0.0828732	0.0485749	0.0429124	0.446118	0.0950123	0.399274
Early HFL 1	0.348166	0.355948	0.338847	1	0.596091	0.567921	0.418578	0.416013	0.422242	0.553256	0.563943	0.553791	0.273139	0.258606	0.256006	0.069794	0.0617927	0.0645654	0.0460458	0.0239894	0.0105462	0.101665	0.0206595	0.0772538
Early HFL 2	0.538647	0.541697	0.534607	0.596091	1	0.988446	0.717844	0.718457	0.715155	0.662567	0.60967	0.640691	0.605816	0.594682	0.591164	0.38281	0.377283	0.381184	0.383803	0.295336	0.265123	0.511328	0.312093	0.465343
Early HFL 3	0.521526	0.52417	0.51739	0.567921	0.988446	1	0.731149	0.729809	0.727501	0.685489	0.632425	0.666757	0.656919	0.650158	0.646861	0.420748	0.415584	0.421105	0.426609	0.329668	0.296227	0.553077	0.349619	0.498099
Late HFL 1	0.630817	0.626069	0.630898	0.418578	0.717844	0.731149	1	0.998803	0.999771	0.789762	0.740086	0.775216	0.830092	0.782596	0.800013	0.512856	0.5134	0.519715	0.673582	0.564164	0.543682	0.737579	0.574493	0.798378
Late HFL 2	0.663604	0.65841	0.66396	0.416013	0.718457	0.729809	0.998803	1	0.998904	0.784625	0.734899	0.768017	0.813102	0.765169	0.781322	0.497791	0.498054	0.504484	0.651268	0.543963	0.523953	0.737685	0.557353	0.792189
Late HFL 3	0.635972	0.631258	0.635934	0.422242	0.715155	0.727501	0.999771	0.998904	1	0.793257	0.745815	0.778966	0.824655	0.775123	0.793383	0.503028	0.503364	0.509807	0.668009	0.560223	0.540879	0.730292	0.569557	0.79482
iAT2 3D 1	0.588832	0.594268	0.579222	0.553256	0.662567	0.685489	0.789762	0.784625	0.793257	1	0.987924	0.996638	0.758709	0.696993	0.71862	0.343111	0.33594	0.342986	0.498871	0.424605	0.412303	0.466707	0.402746	0.553824
iAT2 3D 2	0.560885	0.565654	0.549992	0.563943	0.60967	0.632425	0.740086	0.734899	0.745815	0.987924	1	0.992846	0.704263	0.634364	0.661447	0.277652	0.269621	0.277385	0.453691	0.392718	0.387037	0.394098	0.363624	0.501872
iAT2 3D 3	0.545246	0.550224	0.534894	0.553791	0.640691	0.666757	0.775216	0.768017	0.778966	0.996638	0.992846	1	0.762746	0.701938	0.72543	0.345198	0.33829	0.345522	0.508217	0.434364	0.422263	0.452366	0.409231	0.54556
iAT2 ALI 1	0.328326	0.328816	0.325531	0.273139	0.605816	0.656919	0.830092	0.813102	0.824655	0.758709	0.704263	0.762746	1	0.988793	0.995411	0.679806	0.681254	0.686073	0.799353	0.671171	0.633321	0.72001	0.660928	0.767174
iAT2 ALI 2	0.281331	0.281533	0.278289	0.258606	0.594682	0.650158	0.782596	0.765169	0.775123	0.696993	0.634364	0.701938	0.988793	1	0.996811	0.709733	0.712061	0.716602	0.775553	0.641362	0.594567	0.731788	0.642287	0.731723
iAT2 ALI 3	0.274458	0.2747	0.271349	0.256006	0.591164	0.646861	0.800013	0.781322	0.793383	0.71862	0.661447	0.72543	0.995411	0.996811	1	0.699726	0.702052	0.707073	0.799079	0.666272	0.623894	0.725524	0.661454	0.750974
Pediatric Cultured AT2 1	0.0854471	0.0833695	0.0858754	0.069794	0.38281	0.420748	0.512856	0.497791	0.503028	0.343111	0.277652	0.345198	0.679806	0.709733	0.699726	1	0.999585	0.999351	0.879519	0.887304	0.854314	0.662296	0.911224	0.81785
Pediatric Cultured AT2 2	0.078826	0.0766151	0.079418	0.0617927	0.377283	0.415584	0.5134	0.498054	0.503364	0.33594	0.269621	0.33829	0.681254	0.712061	0.702052	0.999585	1	0.999419	0.879949	0.884838	0.852137	0.667206	0.910047	0.817255
Pediatric Cultured AT2 3	0.0854923	0.0833201	0.0859914	0.0645654	0.381184	0.421105	0.519715	0.504484	0.509807	0.342986	0.277385	0.345522	0.686073	0.716602	0.707073	0.999351	0.999419	1	0.883266	0.888435	0.856242	0.673218	0.915888	0.823354
Adult Cultured AT2 1	0.0821563	0.0801571	0.0828732	0.0460458	0.383803	0.426609	0.673582	0.651268	0.668009	0.498871	0.453691	0.508217	0.799353	0.775553	0.799079	0.879519	0.879949	0.883266	1	0.97084	0.95167	0.667907	0.952203	0.920049
Adult Cultured AT2 2	0.0480486	0.0462845	0.0485749	0.0239894	0.295336	0.329668	0.564164	0.543963	0.560223	0.424605	0.392718	0.434364	0.671171	0.641362	0.666272	0.887304	0.884838	0.888435	0.97084	1	0.99429	0.572223	0.983945	0.893009
Adult Cultured AT2 3	0.0422045	0.04028	0.0429124	0.0105462	0.265123	0.296227	0.543682	0.523953	0.540879	0.412303	0.387037	0.422263	0.633321	0.594567	0.623894	0.854314	0.852137	0.856242	0.95167	0.99429	1	0.536774	0.980918	0.878999
Adult Sorted AT2 1	0.443284	0.43587	0.446118	0.101665	0.511328	0.553077	0.737579	0.737685	0.730292	0.466707	0.394098	0.452366	0.72001	0.731788	0.725524	0.662296	0.667206	0.673218	0.667907	0.572223	0.536774	1	0.620637	0.812155
Adult Sorted AT2 2	0.0940647	0.0915078	0.0950123	0.0206595	0.312093	0.349619	0.574493	0.557353	0.569557	0.402746	0.363624	0.409231	0.660928	0.642287	0.661454	0.911224	0.910047	0.915888	0.952203	0.983945	0.980918	0.620637	1	0.909109
Adult Sorted AT2 3	0.396212	0.389042	0.399274	0.0772538	0.465343	0.498099	0.798378	0.792189	0.79482	0.553824	0.501872	0.54556	0.767174	0.731723	0.750974	0.81785	0.817255	0.823354	0.920049	0.893009	0.878999	0.812155	0.909109	1
Statistics
Comparison	Pearson Correlation Coefficients			Mean	SD
iAT2 3D vs Adult Sorted AT2	0.498871	0.453691	0.508217	0.437119	0.0427539
	0.424605	0.392718	0.434364
	0.412303	0.387037	0.422263
iAT2 ALI vs Adult Sorted AT2	0.799353	0.775553	0.799079	0.689397	0.0799574
	0.671171	0.641362	0.666272
	0.633321	0.594567	0.623894

## Sheet: Table 4 GSEA adult v ALI
	NGenes	Direction	PValue	FDR
HALLMARK_INTERFERON_GAMMA_RESPONSE	174	Up	7.17794e-22	3.58897e-20
HALLMARK_INTERFERON_ALPHA_RESPONSE	92	Up	1.76418e-19	4.41045e-18
HALLMARK_TNFA_SIGNALING_VIA_NFKB	186	Up	8.91355e-17	1.48559e-15
HALLMARK_INFLAMMATORY_RESPONSE	167	Up	1.29503e-16	1.61879e-15
HALLMARK_IL6_JAK_STAT3_SIGNALING	67	Up	9.84249e-13	8.20208e-12
HALLMARK_COMPLEMENT	170	Up	5.04654e-10	3.60467e-09
HALLMARK_ALLOGRAFT_REJECTION	129	Up	1.60638e-09	1.00399e-08
HALLMARK_KRAS_SIGNALING_UP	173	Up	7.32051e-08	4.06695e-07
HALLMARK_IL2_STAT5_SIGNALING	182	Up	1.69812e-07	8.49058e-07
HALLMARK_COAGULATION	112	Up	0.000714427	0.00255152
HALLMARK_HYPOXIA	182	Up	0.000994489	0.00314107
HALLMARK_APOPTOSIS	146	Up	0.00100514	0.00314107
HALLMARK_XENOBIOTIC_METABOLISM	175	Up	0.0164804	0.0433695
HALLMARK_UV_RESPONSE_DN	134	Up	0.0288965	0.0722413
HALLMARK_HEME_METABOLISM	172	Up	0.0333969	0.0795165
HALLMARK_ANDROGEN_RESPONSE	96	Up	0.0385882	0.0877005
HALLMARK_EPITHELIAL_MESENCHYMAL_TRANSITION	168	Up	0.0433675	0.0942771
HALLMARK_TGF_BETA_SIGNALING	53	Up	0.0485359	0.100976
HALLMARK_REACTIVE_OXIGEN_SPECIES_PATHWAY	47	Up	0.050488	0.100976
HALLMARK_P53_PATHWAY	192	Up	0.113761	0.210668
HALLMARK_BILE_ACID_METABOLISM	95	Up	0.141044	0.251864
HALLMARK_ADIPOGENESIS	187	Up	0.149316	0.257441
HALLMARK_ANGIOGENESIS	26	Up	0.157995	0.263325
HALLMARK_APICAL_SURFACE	37	Up	0.178647	0.281138
HALLMARK_NOTCH_SIGNALING	31	Up	0.179928	0.281138
HALLMARK_CHOLESTEROL_HOMEOSTASIS	71	Up	0.212765	0.322372
HALLMARK_UV_RESPONSE_UP	149	Up	0.287598	0.422939
HALLMARK_FATTY_ACID_METABOLISM	144	Up	0.33628	0.467055
HALLMARK_HEDGEHOG_SIGNALING	32	Up	0.445327	0.576741
HALLMARK_MYOGENESIS	157	Up	0.449858	0.576741
HALLMARK_KRAS_SIGNALING_DN	140	Up	0.54628	0.648051
HALLMARK_PI3K_AKT_MTOR_SIGNALING	99	Up	0.555429	0.648051
HALLMARK_ESTROGEN_RESPONSE_EARLY	192	Up	0.571071	0.648051
HALLMARK_PROTEIN_SECRETION	94	Up	0.583246	0.648051
HALLMARK_SPERMATOGENESIS	98	Up	0.864368	0.900384
HALLMARK_MYC_TARGETS_V1	196	Down	6.43773e-13	6.43773e-12
HALLMARK_E2F_TARGETS	198	Down	2.3138e-05	0.000105173
HALLMARK_G2M_CHECKPOINT	193	Down	5.19209e-05	0.000216337
HALLMARK_OXIDATIVE_PHOSPHORYLATION	200	Down	0.000447712	0.00172197
HALLMARK_MYC_TARGETS_V2	58	Down	0.00210229	0.00618322
HALLMARK_DNA_REPAIR	148	Down	0.00421417	0.011706
HALLMARK_UNFOLDED_PROTEIN_RESPONSE	109	Down	0.0591929	0.113833
HALLMARK_GLYCOLYSIS	189	Down	0.332163	0.467055
HALLMARK_MTORC1_SIGNALING	196	Down	0.440271	0.576741
HALLMARK_MITOTIC_SPINDLE	198	Down	0.575947	0.648051
HALLMARK_APICAL_JUNCTION	182	Down	0.580512	0.648051
HALLMARK_WNT_BETA_CATENIN_SIGNALING	40	Down	0.60323	0.655685
HALLMARK_PANCREAS_BETA_CELLS	29	Down	0.687834	0.731738
HALLMARK_ESTROGEN_RESPONSE_LATE	188	Down	0.910339	0.928917
HALLMARK_PEROXISOME	100	Down	0.99565	0.99565
